# Supplementary material for: BPA Decreases PDCD4 in Bovine Granulosa Cells Independently of miR-21 Inhibition
Source: Int J Mol Sci. 2022 Jul 27;23(15):8276. doi: 10.3390/ijms23158276 (PMC9368835; doi:10.3390/ijms23158276)
Supplement: Supplementary file 1 [file ijms-23-08276-s001.zip]

Archive with 1 entries (1 files):
- ijms-1784737-supplementary.pdf
